# Supplementary material for: Epileptogenesis in organotypic hippocampal cultures has limited dependence on culture medium composition
Source: PLoS One. 2017 Feb 22;12(2):e0172677. doi: 10.1371/journal.pone.0172677 (PMC5321418; doi:10.1371/journal.pone.0172677)
Supplement: S1 Spreadsheet — (XLSX) [file pone.0172677.s001.xlsx]

## Sheet: ictal activity incidence
NeurA vs CBM field recording
ictal activity incidence
1 = incidence of seizure
0 = no seizure
ictal activity incidence
NeurA
DIV	animal #1	animal #2	animal #3	animal #4	animal #5	animal #6	animal #7	animal #8	animal #9	animal #10
0-3 DIV	1	0	0	1	0			0
	1	1	0	0				0
	0	0	0	0
	0		0
4-7 DIV	1		1	1	0	0	1
	0		1	1
8-10 DIV					1	1	1			0
						1	1			0
							1
11-14 DIV					1	1		1	1
					0	1		0	1
									1
									1
ictal activity incidence
CBM
DIV	animal #1	animal #2	animal #3	animal #4	animal #5	animal #6	animal #7	animal #8	animal #9	animal #10
0-3 DIV	0	0	0	0	0			0
	0	0	0	0				0
		0	0	0
			0
4-7 DIV	1		1	1	1	0	0
			0	1
8-10 DIV						1	0			1
						1	1			1
										1
										1
										0
										0
11-14 DIV					1	1	1	1
					0	0	1	0
					0			0

## Sheet: number of seizure per hour
In slices with seizure occurrence, we counted the number of seizures
Each recording is 1 hour
# Seizures
NeurA
DIV	animal #1	animal #2	animal #3	animal #4	animal #5	animal #6	animal #7	animal #8	animal #9	animal #10
0-3 DIV	1	2		2
	2
4-7 DIV	6		3	1			7
			4	1
8-10 DIV					7	8	15
						3	5
							8
11-14 DIV					21	6		2	29
						2			18
									5
									26
# Seizures
CBM
DIV	animal #1	animal #2	animal #3	animal #4	animal #5	animal #6	animal #7	animal #8	animal #9	animal #10
0-3 DIV
4-7 DIV	1		1	2	2
				3
8-10 DIV						6				1
						5	3			3
										7
										6
11-14 DIV					2	8	17	11
							3

## Sheet: average seizure duration
In slices with seizure occurrence, we found the average seizure duration in each recording
Each recording is 1 hour
average seizure duration (s)
NeurA
DIV	animal #1	animal #2	animal #3	animal #4	animal #5	animal #6	animal #7	animal #8	animal #9	animal #10
0-3 DIV	22	10.5		20
	12.75
4-7 DIV	20.92		12.5	22.5			21.5
			18	23.5
8-10 DIV					23.93	40.44	11.83
						45.17	27
							29.13
11-14 DIV					29.64	17.25		14.75	17.05
						34			26.75
									14.9
									14.46
average seizure duration (s)
CBM
DIV	animal #1	animal #2	animal #3	animal #4	animal #5	animal #6	animal #7	animal #8	animal #9	animal #10
0-3 DIV
4-7 DIV	21		10.5	13.75	12.25
				11.67
8-10 DIV						36.83				19.5
						26.5	28.17			11.5
										20.64
										22.25
11-14 DIV					18	38.81	23.79	35
							45.67

## Sheet: time seizing
In slices with seizure occurrence, we found the seizing time in each recording
Each recording is 1 hour
Time seizing (min/hour)
NeurA
DIV	animal #1	animal #2	animal #3	animal #4	animal #5	animal #6	animal #7	animal #8	animal #9	animal #10
0-3 DIV	0.6	0.57		0.93
	0.76
4-7 DIV	3.23		0.88	0.51			3.48
			1.61	0.67
8-10 DIV					3.57	7.59	4.29
						3.06	3.13
							4.98
11-14 DIV					13.95	2.05		0.7	11.87
						1.58			12.05
									2.46
									10.56
Time seizing (min/hour)
CBM
DIV	animal #1	animal #2	animal #3	animal #4	animal #5	animal #6	animal #7	animal #8	animal #9	animal #10
0-3 DIV
4-7 DIV	0.5		0.33	0.71	0.5
				0.95
8-10 DIV						4.88				0.65
						3.01	1.87			0.95
										4.13
										5.72
11-14 DIV					0.83	7.05	9.02	9.34
							2.82
