# Supplementary material for: Epileptogenesis in organotypic hippocampal cultures has limited dependence on culture medium composition
Source: PLoS One. 2017 Feb 22;12(2):e0172677. doi: 10.1371/journal.pone.0172677 (PMC5321418; doi:10.1371/journal.pone.0172677)
Supplement: S2 Spreadsheet — (XLSX) [file pone.0172677.s002.xlsx]

## Sheet: field recording
CBM vs modified medium field recording
Recordings were conducted on 10-14 DIV
1 = incidence of seizure
0 = no seizure
ictal activity incidence
A: CBM
DIV	animal #1		animal #2		animal #3
	1	0	1	0	1	0
10-14	0		1	0	1	1
					1	0
B: modified medium
DIV	animal #1		animal #2		animal #3
	1	0	0	0	1	0
10-14	1	1	0	1	0	0
					1	1
number of seizure per hour
A: CBM
DIV	animal #1		animal #2		animal #3
10-14	2		2	2	9	7
					2	9
B: modified medium
DIV	animal #1		animal #2		animal #3
10-14	5	1	3		1	11
	11				8
average seizure duration (s)
A: CBM
DIV	animal #1		animal #2		animal #3
10-14	19		17.5	18.25	15.6111	13.8571
					13	16.7778
B: modified medium
DIV	animal #1		animal #2		animal #3
10-14	20.2	13.5	17		10	12.5
	15.6818				26.375
time seizing (min)
A: CBM
DIV	animal #1		animal #2		animal #3
10-14	0.633333		0.583333	0.608333	2.34167	1.61667
					0.433333	2.51667
B: modified medium
DIV	animal #1		animal #2		animal #3
10-14	1.68333	0.225	0.85		0.166667	2.29167
	2.875				3.51667
